# Supplementary material for: Role of Groucho and Groucho1-like in Regulating Metamorphosis and Ovary Development in Nilaparvata lugens (Stål)
Source: Int J Mol Sci. 2022 Jan 21;23(3):1197. doi: 10.3390/ijms23031197 (PMC8835753; doi:10.3390/ijms23031197)
Supplement: Supplementary file 1 [file ijms-23-01197-s001.zip]

Archive with 1 entries (1 files):
- ijms-1527664-supplementary.pdf
